# Supplementary material for: Adiponectin Intervention to Regulate Betatrophin Expression, Attenuate Insulin Resistance and Enhance Glucose Metabolism in Mice and Its Response to Exercise
Source: Int J Mol Sci. 2022 Sep 13;23(18):10630. doi: 10.3390/ijms231810630 (PMC9505482; doi:10.3390/ijms231810630)
Supplement: Supplementary file 1 [file ijms-23-10630-s001.zip]

Archive with 1 entries (1 files):
- ijms-1881965-supplementary.pdf
